# Supplementary material for: Direct and Indirect Effects of Autism Spectrum Disorder Severity on Dental Health Status in Children and Adolescents: A Structural Equation Modeling Approach
Source: Medicina (Kaunas). 2025 Dec 31;62(1):86. doi: 10.3390/medicina62010086 (PMC12843695; doi:10.3390/medicina62010086)
Supplement: Supplementary file 1 [file medicina-62-00086-s001.zip]

Archive with 1 entries (1 files):
- medicina-4001833-supplementary.pdf
